# Supplementary material for: What Turns a Product into a Traditional One?
Source: Foods. 2021 Jun 4;10(6):1284. doi: 10.3390/foods10061284 (PMC8226589; doi:10.3390/foods10061284)
Supplement: Supplementary file 1 [file foods-10-01284-s001.zip]

Archive with 1 entries (1 files):
- foods-1218112-supplementary.pdf
